# Supplementary material for: A foraminiferal δ18O record covering the last 2,200 years
Source: Sci Data. 2016 Jun 21;3:160042. doi: 10.1038/sdata.2016.42 (PMC4915278; doi:10.1038/sdata.2016.42)
Supplement: Supplementary file 1 [file sdata201642-isa1.zip]

Archive with 3 entries (3 files):
- i_Investigation.txt
- s_study_Taricco.txt
- a_assay_Taricco.txt
