# Supplementary material for: A foraminiferal δ18O record covering the last 2,200 years
Source: Sci Data. 2016 Jun 21;3:160042. doi: 10.1038/sdata.2016.42 (PMC4915278; doi:10.1038/sdata.2016.42)
Supplement: Supplementary file 1 [file sdata201642-isa1.zip › i_Investigation.txt]

# Investigation File generated for Scientific Data with Investigation File Authoring Tool version 0.1.0 on 23/05/2016 - This metadata file is CC0
ONTOLOGY SOURCE REFERENCE
Term Source Name	NCBITAXON	GAZ	ENVO	UO	OBI	CHEBI	ERO
Term Source File	http://data.bioontology.org/ontologies/NCBITAXON	http://data.bioontology.org/ontologies/GAZ	http://data.bioontology.org/ontologies/ENVO	http://data.bioontology.org/ontologies/UO	http://data.bioontology.org/ontologies/OBI	http://data.bioontology.org/ontologies/CHEBI	http://data.bioontology.org/ontologies/ERO
Term Source Version	2015AA	$Revision: 1.512 $	releases/2014-09-16	unknown	2014-08-18	138	2013-08-02
Term Source Description	National Center for Biotechnology Information (NCBI) Organismal Classification	Gazetteer	Environment Ontology	Units of Measurement Ontology	Ontology for Biomedical Investigations	Chemical Entities of Biological Interest Ontology	Eagle-I Research Resource Ontology
INVESTIGATION
Investigation Identifier
Investigation Title
Investigation Description
Investigation Submission Date
Investigation Public Release Date
INVESTIGATION PUBLICATIONS
Investigation PubMed ID
Investigation Publication DOI
Investigation Publication Author List
Investigation Publication Title
Investigation Publication Status
Investigation Publication Status Term Accession Number
Investigation Publication Status Term Source REF
INVESTIGATION CONTACTS
Investigation Person Last Name
Investigation Person Mid Initials
Investigation Person First Name
Investigation Person Address
Investigation Person Phone
Investigation Person Fax
Investigation Person Email
Investigation Person Affiliation
Investigation Person Roles
Investigation Person Roles Term Accession Number
Investigation Person Roles Term Source REF
STUDY
Study Identifier	10.1038/sdata.2016.42
Study Title	A foraminiferal δ18O record covering the last 2,200 years
Study Submission Date	11/11/2015
Study Public Release Date	21/06/2016
Study Description	http://www.nature.com/articles/sdata201642#abstract
Study File Name	s_study_Taricco.txt
Comment[Subject Keywords]	//;//
Comment[Manuscript Licence]	CC BY-4.0
Comment[Experimental Metadata Licence]	CC0
Comment[Supplementary Information File Name]	
Comment[Supplementary Information File Type]	x-zip-compressed
Comment[Supplementary Information File URL]	http://www.nature.com/articles/sdata201642#supplementary-information
Comment[Data Repository]	PANGAEA
Comment[Data Record Accession]	doi:10.1594/PANGAEA.857573
Comment[Data Record URI]	https://doi.pangaea.de/10.1594/PANGAEA.857573
STUDY DESIGN DESCRIPTORS
Study Design Type	time sampled measurement data set	observation design
Study Design Type Term Accession Number	IAO:0000584	OBI:0300311
Study Design Type Term Source REF	OBI	OBI
STUDY PUBLICATIONS
Study PubMed ID	""	""
Study Publication DOI	doi:10.5194/cp-5-171-2009	doi:10.1038/srep12111
Study Publication Author List	""	""
Study Publication Title	""	""
Study Publication Status	published	published
Study Publication Status Term Accession Number		
Study Publication Status Term Source REF		
STUDY FACTORS
Study Factor Name
Study Factor Type
Study Factor Type Term Accession Number
Study Factor Type Term Source REF
STUDY ASSAYS
Study Assay Measurement Type	oxygen-18 atom
Study Assay Measurement Type Term Accession Number	CHEBI:33815
Study Assay Measurement Type Term Source REF	CHEBI
Study Assay Technology Type	isotope ratio mass spectrometer 
Study Assay Technology Type Term Accession Number	ERO:0001464
Study Assay Technology Type Term Source REF	ERO
Study Assay Technology Platform	VG-PRISM mass spectrometer
Study Assay File Name	a_assay_Taricco.txt
STUDY PROTOCOLS
Study Protocol Name	Drilling area and characteristics of the core	Sample preparation and delta-O-18 measurement	delta-O-18 profile
Study Protocol Type	material sampling process	sample preparation for assay	isotope ratio mass spectrometer 
Study Protocol Type Term Accession Number	OBI:0000744	OBI:0000073	ERO:0001464
Study Protocol Type Term Source REF	OBI	OBI	ERO
Study Protocol Description			
Study Protocol URI	""	""	""
Study Protocol Version			
Study Protocol Parameters Name	""	sample spacing	sampling interval
Study Protocol Parameters Name Term Accession Number	""	""	""
Study Protocol Parameters Name Term Source REF	""	""	""
Study Protocol Components Name	""	""	""
Study Protocol Components Type	""	""	""
Study Protocol Components Type Term Accession Number	""	""	""
Study Protocol Components Type Term Source REF	""	""	""
STUDY CONTACTS
Study Person Last Name	Taricco	Alessio	Rubinetti	Vivaldo	Mancuso
Study Person First Name	Carla	Silvia	Sara	Gianna	Salvatore
Study Person Mid Initials					
Study Person Email	carla.taricco@unito.it	""	""	""	""
Study Person Phone					
Study Person Fax					
Study Person Address					
Study Person Affiliation	Dipartimento di Fisica, Università di Torino, Torino 10125, Italy	Dipartimento di Fisica, Università di Torino, Torino 10125, Italy	Dipartimento di Fisica, Università di Torino, Torino 10125, Italy	IMT School for Advanced Studies, Lucca 55100, Italy	Osservatorio Astrofisico di Torino, INAF, Pino Torinese 10025, Italy
Study Person Roles					
Study Person Roles Term Accession Number					
Study Person Roles Term Source REF					
Comment[Study Person ORCID]					
Comment[Funder]					
Comment[FundRef ID]					
Comment[Funder Term Source REF]					
Comment[Grant Identifier]					
