# Supplementary material for: A foraminiferal δ18O record covering the last 2,200 years
Source: Sci Data. 2016 Jun 21;3:160042. doi: 10.1038/sdata.2016.42 (PMC4915278; doi:10.1038/sdata.2016.42)
Supplement: Supplementary file 1 [file sdata201642-isa1.zip › s_study_Taricco.txt]

Source Name	Characteristics[organism]	Term Source REF	Term Accession Number	Characteristics[geographical location]	Term Source REF	Term Accession Number	Characteristics[environment type]	Term Source REF	Term Accession Number	Characteristics[latitude]	Unit	Term Source REF	Term Accession Number	Characteristics[longitude]	Unit	Term Source REF	Term Accession Number	Characteristics[altitude]	Unit	Term Source REF	Term Accession Number	Protocol REF	Sample Name
Laboratory of Monte dei Cappuccini	Globigerinoides ruber	NCBITAXON		Gulf of Taranto	GAZ	GAZ:00144629	marine sediment	ENVO	ENVO:00002113	39.765	degree	UO	UO:0000185	17.893	degree	UO	UO:0000185	-178	meter	UO	UO:0000008	Drilling area and characteristics of the core	GT 90/3
