# Supplementary material for: A foraminiferal δ18O record covering the last 2,200 years
Source: Sci Data. 2016 Jun 21;3:160042. doi: 10.1038/sdata.2016.42 (PMC4915278; doi:10.1038/sdata.2016.42)
Supplement: Supplementary file 1 [file sdata201642-isa1.zip › a_assay_Taricco.txt]

Sample Name	Protocol REF	Parameter Value[sample spacing]	Unit	Term Source REF	Term Accession Number	Protocol REF	Parameter Value[sampling interval]	Unit	Term Source REF	Term Accession Number	Assay Name	Raw Data File	Comment[Data Repository]	Comment[Data Record Accession]	Comment[Data Record URI]
GT 90/3	Sample preparation and delta-O-18 measurement	2.5	millimeter	UO	UO:0000016	delta-O-18 profile	3.87	year	UO	UO:0000036	GT 90/3	Tariccico-etal_2016.tab	PANGAEA	doi:10.1594/PANGAEA.857573	https://doi.pangaea.de/10.1594/PANGAEA.857573
